# Supplementary material for: The Relationship Between the Vaginal Microbiota and the Ovarian Cancer Microenvironment: A Journey from Ideas to Insights
Source: Cells. 2025 Oct 13;14(20):1590. doi: 10.3390/cells14201590 (PMC12563121; doi:10.3390/cells14201590)
Supplement: Supplementary file 1 [file cells-14-01590-s001.zip]

Archive with 1 entries (1 files):
- cells-3866237-supplementary.pdf
